# Supplementary material for: Comprehensive Characterization of Viral Diversity of Female Mosquitoes in Madagascar
Source: Viruses. 2023 Aug 31;15(9):1852. doi: 10.3390/v15091852 (PMC10537517; doi:10.3390/v15091852)
Supplement: Supplementary file 1 [file viruses-15-01852-s001.zip]

Archive with 4 entries (4 files):
- viruses-2520628-supplementary-figures.pdf
- viruses-2520628-Table S1_Mosquito collection per season, site and trap.xlsx
- viruses-2520628-Table S2_Mosquito collection and sequencing data generation.xlsx
- viruses-2520628-Table S3_List of viruses detected in mosquito collected in Madagascar_.xlsx
