# Supplementary material for: Comprehensive Characterization of Viral Diversity of Female Mosquitoes in Madagascar
Source: Viruses. 2023 Aug 31;15(9):1852. doi: 10.3390/v15091852 (PMC10537517; doi:10.3390/v15091852)
Supplement: Supplementary file 1 [file viruses-15-01852-s001.zip › viruses-2520628-Table S1_Mosquito collection per season, site and trap.xlsx]

## Sheet: Feuil1
		Study sites				Season			BG Sentinel				Light traps				MTPT
	Total	UCM	ANT	BBK		Dry	Rainy		Subtotal	Mean	SD		Subtotal	Mean	SD		Subtotal	Mean	SD
Culex quinquefasciatus	4003	1929	1431	643		2	23		15	0.58	1.65		10	0.38	1.30		0	0.00	0.00
Culex antennatus	126	88	31	7		2	0		1	0.04	0.20		1	0.04	0.20		0	0.00	0.00
Culex tritaeniorhynchus	57	0	2	55		11	39		33	1.27	2.41		17	0.65	1.41		0	0.00	0.00
Aedes albopictus	50	31	14	5		1	1		0	0.00	0.00		2	0.08	0.27		0	0.00	0.00
Aedes aegypti	25	13	9	3		0	2		1	0.04	0.20		0	0.00	0.00		1	0.08	0.29
Aedes sp	4	1	0	3		1	3		3	0.12	0.33		1	0.04	0.20		0	0.00	0.00
Culex sp	3	0	0	3		0	2		0	0.00	0.00		2	0.08	0.27		0	0.00	0.00
Aedes albocephalus	2	0	0	2		0	1		0	0.00	0.00		1	0.04	0.20		0	0.00	0.00
Aedes fowleri	2	1	1	0		0	126		49	1.88	3.56		77	2.96	5.78		0	0.00	0.00
Aedes (skusea)	2	0	1	1		2	0		0	0.00	0.00		2	0.08	0.27		0	0.00	0.00
Anopheles gambiae sl	2	1	0	1		1479	2524		810	31.15	45.49		3174	122.08	179.75		19	1.58	5.18
Culex pipiens	2	1	1	0		3	0		1	0.04	0.20		2	0.08	0.39		0	0.00	0.00
Anopheles squamosus	1	0	1	0		0	57		0	0.00	0.00		55	2.12	8.98		2	0.17	0.58
Culex univitattus	1	0	1	0		0	1		0	0.00	0.00		1	0.04	0.20		0	0.00	0.00
	4280	2065	1492	723		1501	2779		913	35.12	47.74		3345	128.65	183.93		22	1.83	5.44
MTPT: Muirhead-Thomson Pit Traps
