# Supplementary material for: Comprehensive Characterization of Viral Diversity of Female Mosquitoes in Madagascar
Source: Viruses. 2023 Aug 31;15(9):1852. doi: 10.3390/v15091852 (PMC10537517; doi:10.3390/v15091852)
Supplement: Supplementary file 1 [file viruses-15-01852-s001.zip › viruses-2520628-Table S2_Mosquito collection and sequencing data generation.xlsx]

## Sheet: Feuil1
Mosquito species	Season	Location	Pool Id	Number of mosquitoes	Raw reads	Filtered reads	Viral abundance	% Viral reads
Culex quinquefasciatus	Dry	Mahajanga ville (UCM)	UCM-1	21	46616944	45462641	1819791	0.00019816
Culex quinquefasciatus	Dry	Mahajanga ville (UCM)	UCM-2	100	60316963	59004495	3684364	0.000309119
Culex quinquefasciatus	Dry	Mahajanga ville (UCM)	UCM-3	100	121504932	119554988	672390	2.78421e-05
Culex quinquefasciatus	Dry	Mahajanga ville (UCM)	UCM-4	63	55750299	55343290	2488970	0.000299822
Culex pipiens	Dry	Mahajanga ville (UCM)	UCM-5	1	67222643	66540718	2515621	0.000252038
Aedes albopictus	Dry	Mahajanga ville (UCM)	UCM-6	4	111377494	110187526	2795225	0.000169119
Culex quinquefasciatus	Dry	Antanimalandy (ANT)	ANT-1	49	102330716	101076185	2492266	0.000164382
Culex quinquefasciatus	Dry	Antanimalandy (ANT)	ANT-2	100	88472672	87403919	156273	1.19196e-05
Culex quinquefasciatus	Dry	Antanimalandy (ANT)	ANT-3	99	47184473	45870296	1881015	0.000203006
Culex quinquefasciatus	Dry	Antanimalandy (ANT)	ANT-4	65	45896319	44752541	4268202	0.000472146
Aedes sp	Dry	Antanimalandy (ANT)	ANT-5	4	64968780	63217699	3867539	0.000302862
Culex quinquefasciatus	Dry	Belobaka (BBK)	BBK-1	27	57101540	55905653	4320382	0.000382574
Culex quinquefasciatus	Dry	Belobaka (BBK)	BBK-2	97	63107916	61638111	5318029	0.00042712
Aedes sp	Dry	Belobaka (BBK)	BBK-3	4	116354540	113232844	3275292	0.000143194
Aedes albopictus	Rainy	Mahajanga ville (UCM)	UCM-1	7	71068422	69127617	3027984	0.00019731
Aedes aegypti	Rainy	Mahajanga ville (UCM)	UCM-2	1	97961633	95452540	1650112	7.78705e-05
Culex antennatus	Rainy	Mahajanga ville (UCM)	UCM-3	23	45543601	44600601	2296653	0.000231954
Culex quinquefasciatus	Rainy	Mahajanga ville (UCM)	UCM-4	20	67972649	65133483	3509715	0.000242725
Aedes albopictus	Rainy	Mahajanga ville (UCM)	UCM-5	17	12930848	12524539	862284	0.000310124
Aedes aegypti	Rainy	Mahajanga ville (UCM)	UCM-6	12	28696951	28271383	2599623	0.0004142
Aedes sp	Rainy	Mahajanga ville (UCM)	UCM-7	2	29924707	29350977	20913	3.20953e-06
Culex antennatus	Rainy	Mahajanga ville (UCM)	UCM-8	50	22453949	22099180	915110	0.000186528
Anopheles gambiae	Rainy	Mahajanga ville (UCM)	UCM-9	1	62769242	61815714	501385	3.65359e-05
Culex quinquefasciatus	Rainy	Mahajanga ville (UCM)	UCM-10	100	171510620	165561252	3610239	9.82255e-05
Culex quinquefasciatus	Rainy	Mahajanga ville (UCM)	UCM-11	100	24753894	23609146	1056915	0.000213177
Culex quinquefasciatus	Rainy	Mahajanga ville (UCM)	UCM-12	100	10061365	9679235	12936	6.36414e-06
Culex quinquefasciatus	Rainy	Mahajanga ville (UCM)	UCM-13	100	164003475	158424746	4385820	0.000131828
Culex quinquefasciatus	Rainy	Mahajanga ville (UCM)	UCM-14	100	77493567	75170057	2921788	0.000185091
Culex quinquefasciatus	Rainy	Mahajanga ville (UCM)	UCM-15	100	27099683	25946113	1499502	0.000275204
Culex quinquefasciatus	Rainy	Mahajanga ville (UCM)	UCM-16	100	14170988	13615127	207354	7.25223e-05
Culex quinquefasciatus	Rainy	Mahajanga ville (UCM)	UCM-17	100	52789879	49221977	34769	3.36367e-06
Culex quinquefasciatus	Rainy	Mahajanga ville (UCM)	UCM-18	60	17916054	17368838	1965041	0.000538743
Culex antennatus	Rainy	Antanimalandy (ANT)	ANT-1	20	28369860	27546877	8049	1.39139e-06
Culex quinquefasciatus	Rainy	Antanimalandy (ANT)	ANT-2	10	54188375	52891109	10494019	0.0009448
Culex antennatus	Rainy	Antanimalandy (ANT)	ANT-3	5	24631087	24175844	3427290	0.000675072
Culex quinquefasciatus	Rainy	Antanimalandy (ANT)	ANT-4	100	27581085	27102163	2282637	0.000401064
Culex quinquefasciatus	Rainy	Antanimalandy (ANT)	ANT-5	70	38964987	38266516	4256113	0.000529633
Culex tritaeniorhynchus	Rainy	Antanimalandy (ANT)	ANT-6	2	48982167	47781220	4010558	0.000399695
Aedes aegypti	Rainy	Antanimalandy (ANT)	ANT-7	8	37131687	36449175	4000166	0.000522602
Aedes albopictus	Rainy	Antanimalandy (ANT)	ANT-8	7	353280622	340611099	5858907	8.19103e-05
Aedes sp	Rainy	Antanimalandy (ANT)	ANT-9	1	30439120	29631102	3106563	0.000499244
Anopheles squamous	Rainy	Antanimalandy (ANT)	ANT-10	1	23642267	23092551	2869122	0.00059164
Culex antennatus	Rainy	Belobaka (BBK)	BBK-1	2	66986506	65674220	2872533	0.000197023
Culex tritaeniorhynchus	Rainy	Belobaka (BBK)	BBK-2	6	52342672	51301845	3575130	0.000313911
Culex antennatus	Rainy	Belobaka (BBK)	BBK-3	5	43254281	42418219	1682871	0.000178709
Culex quinquefasciatus	Rainy	Belobaka (BBK)	BBK-4	100	44134171	43239698	3169838	0.000330219
Culex quinquefasciatus	Rainy	Belobaka (BBK)	BBK-5	80	42186478	41357385	2925574	0.000318643
Culex tritaeniorhynchus	Rainy	Belobaka (BBK)	BBK-6	41	37183936	36542139	937896	0.000115613
Aedes aegypti	Rainy	Belobaka (BBK)	BBK-7	2	31886050	31352730	12318	1.76975e-06
Aedes albopictus	Rainy	Belobaka (BBK)	BBK-8	4	35634338	34929524	932093	0.000120203
Aedes sp	Rainy	Belobaka (BBK)	BBK-9	3	43670491	43120592	96003	1.00288e-05
Anopheles gambiae	Rainy	Belobaka (BBK)	BBK-10	1	41525419	41049427	15999	1.75563e-06
