# Supplementary material for: Comprehensive Characterization of Viral Diversity of Female Mosquitoes in Madagascar
Source: Viruses. 2023 Aug 31;15(9):1852. doi: 10.3390/v15091852 (PMC10537517; doi:10.3390/v15091852)
Supplement: Supplementary file 1 [file viruses-15-01852-s001.zip › viruses-2520628-Table S3_List of viruses detected in mosquito collected in Madagascar_.xlsx]

## Sheet: Feuil1
Family	Genus	Viral species(LCA)	% ID (AA)	Lenght (AA)
Circoviridae	Circovirus	Giant panda circovirus 1	0.58	55
Circoviridae	Circovirus	Culex circovirus-like virus	0.8	75
Circoviridae	Circovirus	Porcine circovirus 2	0.55	43
Circoviridae	Unclassified Circoviridae	Circoviridae sp.	0.78	33
Circoviridae	Unclassified Circoviridae	Circovirus-like genome DCCV-13	0.6	28
Circoviridae	Unclassified Circoviridae	Circovirus-like genome DCCV-4	0.89	98
Circoviridae	Unclassified Circoviridae	Circovirus-like genome DCCV-2	0.61	39
Circoviridae	Unclassified Circoviridae	Wastewater CRESS DNA virus 3	0.65	106
Circoviridae	Unclassified Circoviridae	XiangYun circovirus-like virus	0.77	139
Parvoviridae	Brevihamaparvovirus	Culex pipiens pallens densovirus	0.92	354
Parvoviridae	Brevihamaparvovirus	Anopheles gambiae densovirus	0.95	385
Parvoviridae	Brevihamaparvovirus	Aedes aegypti densovirus 2	0.96	837
Parvoviridae	Unclassified Densovirinae	Culex densovirus	0.97	394
Parvoviridae	Unclassified Densovirinae	Mosquito densovirus	0.97	205
Parvoviridae	Unclassified Densovirinae	Human CSF-associated densovirus	0.96	28
Parvoviridae	Unclassified Densovirinae	Aedes albopictus densovirus 7	0.95	29
Parvoviridae	Protoambidensovirus	Culex pipiens densovirus	0.97	49
Parvoviridae	Pefuambidensovirus	Periplaneta fuliginosa densovirus	1	34
Parvoviridae	Brevidensovirus	Aedes albopictus C6/36 cell densovirus	0.93	32
Parvoviridae	Brevidensovirus	Aedes aegypti Thai densovirus	0.96	123
Parvoviridae	Brevidensovirus	Mosquito densovirus HB-3	0.88	32
Parvoviridae	Unclassified Parvoviridae	Phoenicopterus roseus parvo-like hybrid virus	0.93	36
Parvoviridae	Unclassified Parvoviridae	Accipiter gentilis parvoviridae sp.	0.99	158
Parvoviridae	Unclassified Parvoviridae	Motacilla cinerea parvo-like hybrid virus	0.85	61
Parvoviridae	Unclassified Parvoviridae	Phoenicopteridae parvo-like hybrid virus	0.98	112
Parvoviridae	Unclassified Parvoviridae	Parvoviridae sp.	0.91	158
Parvoviridae	Unclassified Parvoviridae	Flumine parvovirus 14	0.41	161
Microviridae	Unclassified Microviridae	Microvirus sp.	0.54	88
Cruciviridae	Crucivirus	Crucivirus-480	0.29	350
Cruciviridae	Crucivirus	Crucivirus-468	0.82	58
Cruciviridae	Crucivirus	Crucivirus-479	0.53	69
Cruciviridae	Crucivirus	Crucivirus sp.	0.71	31
Nudiviridae	Unclassified Nudiviridae	XiangYun nudi-like virus	0.93	60
Iridoviridae	Ranavirus	Ambystoma tigrinum virus	0.58	38
Phenuiviridae	Phasivirus	Phasi Charoen-like phasivirus	0.67	31
Phenuiviridae	Phasivirus	Wutai mosquito phasivirus	0.79	34
Phenuiviridae	Phasivirus	Badu phasivirus	0.76	30
Rhabdoviridae	Unclassified Rhabdoviridae	Guadeloupe Culex rhabdovirus	0.99	2290
Rhabdoviridae	Unclassified Rhabdoviridae	Grenada mosquito rhabdovirus 1	0.99	647
Rhabdoviridae	Unclassified Rhabdoviridae	Cururu virus	0.63	46
Rhabdoviridae	Unclassified Rhabdoviridae	Aedes rhabdo-like virus	0.79	48
Rhabdoviridae	Unclassified Rhabdoviridae	Formosus virus	0.68	51
Rhabdoviridae	Unclassified Rhabdoviridae	Riverside virus 1	0.68	41
Rhabdoviridae	Unclassified Rhabdoviridae	Atrato Rhabdo-like virus 2	0.45	51
Rhabdoviridae	Ohlsrhavirus	Culex rhabdo-like virus	0.67	31
Flaviviridae	Flavivirus	Culex flavivirus	1	1198
Flaviviridae	Flavivirus	Aedes flavivirus	1	34
Flaviviridae	Flavivirus	Kamiti River virus	0.73	49
Flaviviridae	Flavivirus	Cell fusing agent virus	0.8	45
Flaviviridae	Flavivirus	Mosquito flavivirus	1	30
Flaviviridae	Flavivirus	Hanko virus	0.78	28
Flaviviridae	Flavivirus	Flavivirus Abbeylake	0.92	125
Orthomyxoviridae	Quaranjavirus	Wuhan Mosquito Virus 6	1	799
Orthomyxoviridae	Quaranjavirus	Wuhan Mosquito Virus 4	0.97	786
Orthomyxoviridae	Quaranjavirus	Wuhan Mosquito Virus 7	1	218
Orthomyxoviridae	Quaranjavirus	Soybean thrips quaranja-like virus 1	0.42	141
Orthomyxoviridae	Quaranjavirus	Guadeloupe mosquito quaranja-like virus 1	0.63	44
Orthomyxoviridae	Unclassified Orthomyxoviridae	Culex pipiens orthomyxo-like virus	0.99	785
Orthomyxoviridae	Unclassified Orthomyxoviridae	Coleopteran orthomyxo-related virus OKIAV196	0.32	444
Orthomyxoviridae	Unclassified Orthomyxoviridae	Aedes orthomyxo-like virus 2	0.76	51
Orthomyxoviridae	Unclassified Orthomyxoviridae	Palmetto orthomyxo-like virus	0.72	32
Orthomyxoviridae	Unclassified Orthomyxoviridae	Sichuan orthomyxo-like virus 1	0.93	92
Orthomyxoviridae	Unclassified Orthomyxoviridae	Culex orthomyxo-like virus	0.91	37
Orthomyxoviridae	Unclassified Orthomyxoviridae	Culex modestus orthomyxo-like virus	1	32
Chuviridae	Culicidavirus	Imjin River virus 1	0.5	34
Chuviridae	Doliuvirus	Mos8Chu0 chuvirus	0.78	60
Chuviridae	Unclassified Chuviridae	Gurupi chuvirus-like 1	0.61	65
Chuviridae	Unclassified Chuviridae	Atrato Chu-like virus 1	0.43	58
Chuviridae	Unclassified Chuviridae	Gurupi chuvirus-like 2	0.88	50
Xinmoviridae	Anphevirus	Aedes albopictus anphevirus	0.6	51
Xinmoviridae	Gylbovirus	Aedes anphevirus	0.63	49
Phasmaviridae	Unclassified Phasmaviridae	Aedes phasmavirus	0.71	35
Phasmaviridae	Orthophasmavirus	Coredo virus	0.52	48
Phasmaviridae	Orthophasmavirus	Wuhan Mosquito Virus 2	0.4	40
Qinviridae	Unclassified Qinviridae	Vinslov virus	0.82	101
Qinviridae	Unclassified Qinviridae	Fitzroy Crossing qinvirus 1	0.73	34
Iflaviridae	Unclassified Iflaviridae	Yonago Culex iflavirus	0.8	36
Iflaviridae	Unclassified Iflaviridae	Iflaviridae sp.	0.98	229
Iflaviridae	Iflavirus	Mekrijarvi iflavirus	0.87	32
Iflaviridae	Iflavirus	Deformed wing virus	0.92	896
Iflaviridae	Iflavirus	Kakugo virus	0.7	30
Iflaviridae	Iflavirus	Deformed wing virus B	0.71	35
Iflaviridae	Iflavirus	Ceratitis capitata iflavirus 3	0.39	176
Iflaviridae	Iflavirus	Bactrocera oleae iflavirus	0.37	145
Iflaviridae	Iflavirus	Hypera postica associated iflavirus 1	0.55	54
Iflaviridae	Iflavirus	Fushun cicadella viridis iflavirus 1	0.64	31
Iflaviridae	Iflavirus	Soybean thrips iflavirus 9	0.52	42
Dicistroviridae	Unclassified Dicistroviridae	Tetranychus urticae-associated dicistrovirus 1	0.48	50
Dicistroviridae	Unclassified Dicistroviridae	Planococcus ficus-associated dicistrovirus 1	0.68	146
Dicistroviridae	Unclassified Dicistroviridae	Leibnitzia anandria dicistrovirus	0.81	33
Dicistroviridae	Unclassified Dicistroviridae	Dicistroviridae sp.	0.22	400
Dicistroviridae	Unclassified Dicistroviridae	Big Sioux River virus	0.97	182
Dicistroviridae	Unclassified Dicistroviridae	Flumine dicistrovirus 1	0.67	43
Dicistroviridae	Unclassified Dicistroviridae	Sacri virus	0.68	154
Dicistroviridae	Unclassified Dicistroviridae	Gungahlin Chrysomya dicistrovirus	0.71	62
Dicistroviridae	Unclassified Dicistroviridae	Novo Mesto dicistrovirus 2	0.87	71
Dicistroviridae	Cripavirus	Aphis gossypii virus	0.98	92
Dicistroviridae	Cripavirus	Aphis glycines virus 3	0.79	33
Dicistroviridae	Cripavirus	Cripavirus sp	0.68	147
Dicistroviridae	Cripavirus	Solenopsis invicta virus 6	0.95	40
Nodaviridae	Unclassified Nodaviridae	Naganuma virus	0.4	366
Nodaviridae	Unclassified Nodaviridae	Culex Hubei-like virus	0.99	301
Nodaviridae	Unclassified Nodaviridae	Culex mosquito virus 6	0.54	82
Nodaviridae	Unclassified Nodaviridae	Culex Biggie-like virus	0.99	222
Nodaviridae	Unclassified Nodaviridae	Guiyang nodavirus 2	0.75	98
Nodaviridae	Unclassified Nodaviridae	Beijing sediment noda-like virus 4	0.65	126
Nodaviridae	Unclassified Nodaviridae	Hammarskog noda-like virus	0.89	37
Nodaviridae	Betanodavirus	Mosquito nodavirus MNV-1	0.78	37
Narnaviridae	Unclassified Narnaviridae	Serbia narna-like virus 2	1	169
Narnaviridae	Unclassified Narnaviridae	Bactrocera dorsalis narnavirus	0.61	31
Narnaviridae	Unclassified Narnaviridae	Narnaviridae sp.	0.73	34
Narnaviridae	Narnavirus	Drosophila-associated narnavirus 2	0.89	19
Narnaviridae	Narnavirus	Hangzhou nephotettix cincticeps narnavirus 1	0.36	272
Narnaviridae	Narnavirus	Aedes angustivittatus narnavirus	0.61	105
Narnaviridae	Narnavirus	Hangzhou hydrellia griseola narnavirus 1	0.59	91
Narnaviridae	Narnavirus	Hangzhou narnavirus 2	0.63	58
Narnaviridae	Narnavirus	Guiyang narnavirus 1	0.7	30
Virgaviridae	Unclassified Virgaviridae	Alexandroupolis virga-like virus	0.92	70
Virgaviridae	Unclassified Virgaviridae	Orbis virgavirus	0.69	33
Tymoviridae	Unclassified Tymoviridae	Guadeloupe Culex tymo-like virus	0.94	2210
Tymoviridae	Unclassified Tymoviridae	Pyongtaek Culex Macula-like virus	0.91	35
Tymoviridae	Maculavirus	Culex originated Tymoviridae-like virus	0.76	138
Tymoviridae	Tymovirus	Tarnsjo virus	0.86	37
Tombusviridae	Unclassified Tombusviridae	Hammarskog tombus-like virus	0.84	163
Tombusviridae	Unclassified Tombusviridae	Yeltsovka tombus-like_virus	0.84	491
Tombusviridae	Unclassified Tombusviridae	Yongsan tombus-like virus 1	0.9	82
Tombusviridae	Unclassified Tombusviridae	Flen tombus-like virus	0.82	28
Luteoviridae	Unclassified Luteoviridae	Culex associated luteo like virus	0.91	490
Luteoviridae	Unclassified Luteoviridae	Bat luteovirus	0.93	203
Luteoviridae	Unclassified Luteoviridae	Luteoviridae sp.	0.83	37
Solemoviridae	Unclassified Solemoviridae	Amygdalus persica sobemo-like virus	0.54	403
Solemoviridae	Unclassified Solemoviridae	Solemoviridae sp.	0.62	37
Solemoviridae	Unclassified Solemoviridae	Cat Tien Macrotermes solemo-like virus	0.51	80
Solemoviridae	Unclassified Solemoviridae	Leuven Sobemo-like virus 2	0.45	147
Solemoviridae	Unclassified Solemoviridae	Grapevine-associated sobemo-like virus 1	0.51	140
Solemoviridae	Unclassified Solemoviridae	Frankliniella occidentalis associated sobemo-like virus 2	0.69	36
Solemoviridae	Unclassified Solemoviridae	Soybean thrips sobemo-like virus 10	0.58	31
Solemoviridae	Unclassified Solemoviridae	Ulaatai Melophagus solemo-like virus	0.68	35
Solemoviridae	Sobemovirus	Erysiphe necator associated sobemo-like virus 2	0.51	391
Solemoviridae	Sobemovirus	Bat sobemovirus	0.91	156
Solemoviridae	Polerovirus	Maize yellow mosaic virus	0.94	34
Mesoniviridae	Alphamesonivirus	Cavally virus	0.9	34
Mesoniviridae	Alphamesonivirus	Nam Dinh virus	0.97	34
Mesoniviridae	Alphamesonivirus	Houston virus	0.95	2503
Mesoniviridae	Alphamesonivirus	Alphamesonivirus 1 Ngewotan	0.97	856
Mesoniviridae	Alphamesonivirus	Dianke virus	0.85	391
Mesoniviridae	Unclassified Mesoniviridae	Odorna virus	0.91	496
Mesoniviridae	Unclassified Mesoniviridae	Alphamesonivirus sp.	0.92	35
Mesoniviridae	Karsalivirus	Karang Sari virus	0.85	35
Mesoniviridae	Karsalivirus	Dak Nong virus	1	34
Picornaviridae	Unclassified Picornaviridae	XiangYun picorna-like virus 4	0.98	1805
Picornaviridae	Unclassified Picornaviridae	XiangYun picorna-like virus 6	0.73	1095
Picornaviridae	Unclassified Picornaviridae	Avian associated picorna-like virus 17	0.34	84
Picornaviridae	Unclassified Picornaviridae	XiangYun picorna-like virus 3	0.8	35
Closteroviridae	Closterovirus	Citrus tristeza virus	0.85	36
Totiviridae	Totivirus	Ahus virus	0.84	50
Totiviridae	Totivirus	Hanko totivirus 4	0.6	48
Totiviridae	Totivirus	Hattula totivirus 1	0.76	301
Totiviridae	Unclassified Totiviridae	Pisingos virus	0.61	712
Totiviridae	Unclassified Totiviridae	Australian Anopheles totivirus	0.79	59
Totiviridae	Unclassified Totiviridae	Totivirus-like Culex mosquito virus 1	0.61	36
Totiviridae	Unclassified Totiviridae	Aedes aegypti totivirus	0.9	183
Totiviridae	Unclassified Totiviridae	Parry's Creek toti-like virus 1	0.71	45
Totiviridae	Unclassified Totiviridae	Keenan toti-like virus	0.53	39
Totiviridae	Unclassified Totiviridae	XiangYun toti-like virus 4	0.88	34
Totiviridae	Unclassified Totiviridae	XiangYun toti-like virus 5	0.55	104
Totiviridae	Unclassified Totiviridae	XiangYun toti-like virus 6	0.9	1122
Totiviridae	Unclassified Totiviridae	XiangYun toti-like virus 9	0.85	35
Totiviridae	Unclassified Totiviridae	Culex modestus totivirus	0.82	34
Totiviridae	Unclassified Totiviridae	Culex inatomii totivirus	0.9	869
Totiviridae	Unclassified Totiviridae	Fitzroy Crossing toti-like virus 1	0.73	37
Totiviridae	Unclassified Totiviridae	Soybean thrips-associated totivirus 2	0.61	307
Totiviridae	Unclassified Totiviridae	Totiviridae sp.	0.73	37
Partitiviridae	Unclassified Partitiviridae	Hattula partiti-like virus	0.67	34
Partitiviridae	Unclassified Partitiviridae	Verdadero virus	0.84	79
Partitiviridae	Unclassified Partitiviridae	Atrato Partiti-like virus 1	0.33	434
Partitiviridae	Unclassified Partitiviridae	Partitiviridae sp.	0.71	35
Partitiviridae	Unclassified Partitiviridae	Podosphaera prunicola partitivirus 3	0.61	34
Partitiviridae	Unclassified Partitiviridae	Drosophila biauraria male killing partitivirus 1	0.3	86
Partitiviridae	Unclassified Partitiviridae	Zeya Brook partiti-like virus 1	0.74	31
Partitiviridae	Unclassified Partitiviridae	Bactrocera dorsalis partiti-like virus 1	0.67	31
Chrysoviridae	Unclassified Chrysoviridae	Eskilstorp virus	1	49
Chrysoviridae	Unclassified Chrysoviridae	Xanthi chryso-like virus	0.94	54
Chrysoviridae	Betachrysovirus	Neofusicoccum parvum chrysovirus 1	0.75	58
Chrysoviridae	Chrysovirus	Beauveria bassiana chrysovirus 2	0.78	33
Reoviridae	Cypovirus	Cypovirus sp.	0.5	71
Reoviridae	Cypovirus	Cypovirus 1	0.58	31
Metaviridae	Unclassified Metaviridae	Chibugado virus	0.41	321
Metaviridae	Errantivirus	Lampyris noctiluca errantivirus 1	0.7	37
Retroviridae	Gammaretrovirus	Porcine endogenous retrovirus	0.9	52
Retroviridae	Gammaretrovirus	Porcine endogenous retrovirus C	0.76	30
Retroviridae	Gammaretrovirus	Reticuloendotheliosis virus	0.35	48
Retroviridae	Gammaretrovirus	Pteropus alecto retrovirus	0.61	40
URV	unclassified ssRNA positive-strand viruses	Culex pipiens-associated Tunisia virus	0.95	1611
URV	unclassified ssRNA positive-strand viruses	Nora virus	0.99	727
URV	unclassified ssRNA positive-strand viruses	Brandeis virus	0.93	32
URV	unclassified ssRNA positive-strand viruses	West Accra virus	0.93	1535
URV	unclassified ssRNA positive-strand viruses	Chronic bee paralysis virus	0.7	33
URV	unclassified ssRNA positive-strand viruses	Negevirus	0.96	34
URV	unclassified ssRNA positive-strand viruses	Corseley virus	0.93	60
URV	unclassified ssRNA positive-strand viruses	Goutanap virus	0.87	34
URV	unclassified RNA viruses ShiM-2016	Hubei virga-like virus 2	0.96	2034
URV	unclassified RNA viruses ShiM-2016	Hubei tombus-like virus 8	0.69	33
URV	unclassified RNA viruses ShiM-2016	Hubei tombus-like virus 42	0.43	742
URV	unclassified RNA viruses ShiM-2016	Hubei sobemo-like virus 43	0.35	278
URV	unclassified RNA viruses ShiM-2016	Hubei sobemo-like virus 23	0.32	169
URV	unclassified RNA viruses ShiM-2016	Hubei mosquito virus 4	0.98	367
URV	unclassified RNA viruses ShiM-2016	Wenzhou sobemo-like virus 3	0.81	211
URV	unclassified RNA viruses ShiM-2016	Hubei partiti-like virus 4	0.63	395
URV	unclassified RNA viruses ShiM-2016	Wuhan Millipede virus 4	0.48	115
URV	unclassified RNA viruses ShiM-2016	Wuhan insect virus 21	0.75	32
URV	unclassified RNA viruses ShiM-2016	Hubei macula-like virus 3	0.85	1600
URV	unclassified RNA viruses ShiM-2016	Hubei arthropod virus 1	0.99	2893
URV	unclassified RNA viruses ShiM-2016	Hubei picorna-like virus 61	0.98	169
URV	unclassified RNA viruses ShiM-2016	Hubei partiti-like virus 5	0.58	62
URV	unclassified RNA viruses ShiM-2016	Zhejiang mosquito virus 3	0.98	100
URV	unclassified RNA viruses ShiM-2016	Zhejiang mosquito virus 1	0.8	34
URV	unclassified RNA viruses ShiM-2016	Xingshan nematode virus 5	0.5	72
URV	unclassified RNA viruses ShiM-2016	Hubei noda-like virus 12	0.9	1092
URV	unclassified RNA viruses ShiM-2016	Shuangao sobemo-like virus 1	0.6	36
URV	unclassified RNA viruses ShiM-2016	Sanxia tombus-like virus 9	0.83	31
URV	unclassified RNA viruses ShiM-2016	Hubei odonate virus 12	0.66	27
URV	unclassified RNA viruses ShiM-2016	Wuhan insect virus 33	1	33
URV	URV	Aedes aegypti To virus 2	0.4	114
URV	URV	Calumiyane virus	0.46	77
URV	URV	Aedes aegypti To virus 1	0.43	114
URV	URV	Aedes binegev-like virus 2	0.7	91
URV	URV	Aedes binegev-like virus 1	0.55	31
URV	URV	Netjeret virus	0.93	50
URV	URV	Kvarnon virus	0.64	48
URV	URV	Usinis virus	0.71	59
URV	URV	Broome luteo-like virus 1	0.45	352
URV	URV	Riboviria sp.	0.97	405
URV	URV	Pine Lake virus	0.78	37
URV	URV	XiangYun luteo-sobemo-like virus 2	0.72	33
URV	URV	Green Valley Lake virus	0.9	31
URV	URV	Mafsystermes virus	0.51	52
URV	URV	XiangYun narna-levi-like virus 6	0.88	101
URV	URV	XiangYun narna-levi-like virus 7	0.89	81
URV	URV	XiangYun partiti-picobirna-like virus 10	0.61	434
URV	URV	XiangYun partiti-picobirna-like virus 2	0.82	174
URV	URV	Linepithema humile C-virus 1	0.29	145
URV	URV	Insect tombusbipa-like virus 1	0.5	34
URV	URV	Byreska virus	0.36	373
URV	URV	Byreldi virus	0.3	63
URV	URV	XiangYun mono-chu-like virus 11	0.55	30
URV	URV	Canya virus	0.65	35
UV	UV	Wilkie ophio-like virus 1	0.6	54
UV	UV	Cumbaru virus	0.78	35
UV	UV	Croada virus	0.94	52
UV	UV	Leuven wasp-associated virus 1	0.79	29
UV	UV	Kaiowa virus	0.97	139
UV	UV	Bloomfield virus	0.84	32
UV	UV	Guato virus	0.99	108
UV	UV	Dansoman virus	0.48	638
UV	UV	Basavirus sp.	0.52	103
UV	UV	Cordoba virus	0.88	2344
UV	UV	Tick-associated circular DNA virus	1	224
UV	UV	Biggievirus Mos11	0.99	2272
UV	UV	Warivirus Mos10	0.7	57
UV	UV	La Tardoire virus	0.38	249
UV	UV	Culex negev-like virus 3	0.97	34
UV	UV	Galbut virus	0.97	128
UV	UV	DNA virus sp.	0.75	149
UV	UV	Sichuan mosquito virus 2	0.64	34
UV	UV	Humaita-Tubiacanga virus	0.72	36
UV	UV	Virus sp.	0.68	33
unclassified Ortervirales	unclassified Ortervirales	Atrato Retro-like virus	0.72	81
unclassified Cressdnaviricota	unclassified Cressdnaviricota	CRESS virus sp	0.84	141
unclassified Cressdnaviricota	unclassified Cressdnaviricota	Cressdnaviricota sp.	0.43	59
unclassified Cressdnaviricota	unclassified Cressdnaviricota	Arizlama virus	0.35	283
unclassified Bunyavirales	unclassified Bunyavirales	XiangYun bunya-arena-like virus 1	0.88	36
unclassified Bunyavirales	unclassified Bunyavirales	XiangYun bunya-arena-like virus 2	0.82	70
unclassified Bunyavirales	unclassified Bunyavirales	Serbia bunya-like virus 1	0.88	25
unclassified Sobelivirales	unclassified Sobelivirales	Pyongtaek Culex sobemo-like virus	0.85	35
unclassified Mononegavirales	unclassified Mononegavirales	Serbia mononega-like virus 1	0.77	35
unclassified Mononegavirales	unclassified Mononegavirales	Guadeloupe mosquito mononega-like virus	0.75	36
unclassified Picornavirales	unclassified Picornavirales	Bundaberg bee virus 1	0.53	45
unclassified Picornavirales	unclassified Picornavirales	Leuven Picorna-like virus 7	0.37	259
unclassified Reovirales	unclassified Reovirales	Bercke-Baary Melophagus reo-like virus	0.92	51
unclassified Reovirales	unclassified Reovirales	Ceratitis capitata reo-like virus 1	0.82	52
UV: Unclassified viruses
URV: Unclassified RNA viruses
